# Supplementary material for: Efficacy and Safety of Glycerol Lidocaine Ear Drops in the Non-Antibiotic Treatment of Otitis Externa Symptoms—An Observational Study
Source: Clin Pract. 2026 Apr 30;16(5):90. doi: 10.3390/clinpract16050090 (PMC13206003; doi:10.3390/clinpract16050090)
Supplement: Supplementary file 1 [file clinpract-16-00090-s001.zip]

Archive with 1 entries (1 files):
- clinpract-4218856-supplementary.pdf
